# Supplementary material for: Stakeholders’ Views about the Management of Stable Chronic Conditions in Community Pharmacies
Source: Pharmacy (Basel). 2022 Jun 2;10(3):59. doi: 10.3390/pharmacy10030059 (PMC9231151; doi:10.3390/pharmacy10030059)
Supplement: Supplementary file 1 [file pharmacy-10-00059-s001.zip]

Archive with 1 entries (1 files):
- pharmacy-1752353-supplementary.pdf
